# Supplementary material for: Influence of Laser Energy Input and Shielding Gas Flow on Evaporation Fume during Laser Powder Bed Fusion of Zn Metal
Source: Materials (Basel). 2021 May 20;14(10):2677. doi: 10.3390/ma14102677 (PMC8160986; doi:10.3390/ma14102677)
Supplement: Supplementary file 1 [file materials-14-02677-s001.zip]

Archive with 4 entries (4 files):
- Adequate side gas flow.mp4
- In sufficient side gas flow.mp4
- No side gas flow.mp4
- Thermal physical parameters used in simulation.pdf
